# Supplementary material for: When Care Turns Hostile—Threats and Violence Toward Staff in Somatic Healthcare
Source: Nurs Rep. 2025 Dec 24;16(1):5. doi: 10.3390/nursrep16010005 (PMC12844708; doi:10.3390/nursrep16010005)
Supplement: Supplementary file 1 [file nursrep-16-00005-s001.zip]

Archive with 1 entries (1 files):
- nursrep-4021602-supplementary.pdf
